# Supplementary material for: Autonomic dysfunction in posttraumatic stress disorder indexed by heart rate variability: a meta-analysis
Source: Psychol Med. 2020 Aug 28;50(12):1937–48. doi: 10.1017/S003329172000207X (PMC7525781; doi:10.1017/S003329172000207X)
Supplement: Supplementary file 1 [file S003329172000207Xsup001.zip]

Archive with 9 entries (9 files):
- S003329172000207Xsup001.tiff
- S003329172000207Xsup002.tiff
- S003329172000207Xsup003.tiff
- S003329172000207Xsup004.tiff
- S003329172000207Xsup005.tiff
- S003329172000207Xsup006.tiff
- S003329172000207Xsup007.tiff
- S003329172000207Xsup008.tiff
- S003329172000207Xsup009.docx
